# Supplementary material for: Greater morphological and primary metabolic adaptations in roots contribute to phosphate-deficiency tolerance in the bread wheat cultivar Kenong199
Source: BMC Plant Biol. 2021 Aug 19;21:381. doi: 10.1186/s12870-021-03164-6 (PMC8375062; doi:10.1186/s12870-021-03164-6)
Supplement: Supplementary file 2 — Additional file 2. [file 12870_2021_3164_MOESM2_ESM.xlsx]

## Sheet: Sheet1
Additional file 2: Table S1. Summary of metabolites in the roots of the two cultivars (CS and KN199) under sufficient-Pi (+Pi) and deficient-Pi (−Pi) conditions using GC-MS method
Number	Metabolite names	TR (min)				TMS derivatization	Formula	Library
		CS +Pi	CS −Pi	KN199 +Pi	KN199 −Pi
1	Hydrogen sulfide	6.085	6.089	ND	ND	1,1,1,3,3,3-hexamethyldisilathiane	C6H18SSi2	Wiley Registry8e
2	Acetoacetic acid	6.728	6.74	6.747	6.764	Trimethylsilyl 3-oxobutanoate	C7H14O3Si	MainLib
3	Ethylene glycol	6.965	7.008	6.991	7.003	1,2-Bis(trimethylsiloxy)ethane	C8H22O2Si2	Wiley Registry8e
4	Hexyl alcohol	7.149	7.146	7.142	7.14	Silane, (hexyloxy)trimethyl-	C9H22OSi	Wiley Registry8e
5	Diacetone alcohol	8.858	8.902	8.919	8.939	Pentane, 2-methyl-4-keto-2-trimethylsiloxy-trimethylsiloxy-	C9H20O2Si	MainLib
6	(2E)-2-(Methoxyimino) propanoic acid	9.162	9.171	9.187	9.186	Propanoic acid, 2-(methoxyimino)-, trimethylsilyl ester	C7H15NO3Si	Wiley Registry8e
7	Lactic acid	9.414	9.439	9.434	9.432	Propanoic acid, 2-[(trimethylsilyl)oxy]-, trimethylsilyl ester	C9H22O3Si2	Wiley Registry8e
8	2-Hydroxyprop-2-enoic acid	10.317	10.32	10.328	10.327	2-Propenoic acid, 2-[(trimethylsilyl)oxy]-, trimethylsilyl ester	C9H20O3Si2	Wiley Registry8e
9	Alanine	10.823	10.828	10.821	10.83	L-Alanine, N-(trimethylsilyl)-, trimethylsilyl ester	C9H23NO2Si2	Wiley Registry8e
10	Hydroxylamine	11.087	11.081	11.074	11.001	Tris(trimethylsilyl)hydroxylamine	C9H27NOSi3	Wiley Registry8e
11	Oxalic acid	11.897	11.896	11.9	11.899	Ethanedioic acid, bis(trimethylsilyl) ester	C8H18O4Si2	MainLib
12	3-Hydroxypropionic acid	12.208	12.204	12.201	12.206	Propanoic acid, 3-[(trimethylsilyl)oxy]-, trimethylsilyl ester	C9H22O3Si2	Wiley Registry8e
13	Valine	14.329	14.327	14.326	14.325	L-Valine, N-(trimethylsilyl)-, trimethylsilyl ester	C11H27NO2Si2	Wiley Registry8e
14	Monoethanolamine	15.787	15.777	15.774	15.776	Silanamine, 1,1,1-trimethyl-N-(trimethylsilyl)-N-[2-[(trimethylsilyl)oxy]ethyl]-	C11H31NOSi3	Wiley Registry8e
15	Phosphoric acid	15.995	16.044	15.983	16.043	Silanol, trimethyl-, phosphate (3:1) [trimethylsilyl dihydrogen phosphate compound with trimethylsilane (1:2)]	C9H27O4PSi3	Wiley Registry8e
16	Glycine	16.916	16.927	16.911	16.914	Glycine, N,N-bis(trimethylsilyl)-, trimethylsilyl ester	C11H29NO2Si3	Wiley Registry8e
17	Succinic acid	17.285	17.278	17.275	17.275	Butanedioic acid, bis(trimethylsilyl) ester	C10H22O4Si2	MainLib
18	Decane	17.492	17.488	17.482	17.485	Decane	C10H22	Wiley Registry8e
19	Glyceric acid	17.638	17.633	17.629	17.635	Propanoic acid, 2,3-bis[(trimethylsilyl)oxy]-, trimethylsilyl ester	C12H30O4Si3	Wiley Registry8e
20	Fumaric acid	18.356	18.338	18.346	18.349	Fumaric acid, di-TMS	C10H20O4Si2	Wiley Registry8e
21	D-Erythronolactone	18.845	18.84	18.833	18.836	Erythrono-1,4-lactone, (E)-, 2TMS derivative	C10H22O4Si2	MainLib
22	Threonine	19.124	19.122	19.114	19.114	N,O,O-Tris(trimethylsilyl)-L-threonine	C13H33NO3Si3	MainLib
23	Malic acid	21.822	21.824	21.804	21.811	DL-Malic acid, O-trimethylsilyl-,bis(trimethylsilyl) ester	C13H30O5Si3	MainLib
24	Dopamine	22.188	22.211	22.199	22.197	Dopamine, 4TMS derivative	C20H43NO2Si4	Wiley Registry8e
25	Aspartic acid	22.658	22.638	22.628	22.63	L-Aspartic acid, N-(trimethylsilyl)-, bis(trimethylsilyl) ester	C13H31NO4Si3	MainLib
26	L-Pyroglutamic acid	22.783	22.779	22.82	22.774	L-Proline, 5-oxo-1-(trimethylsilyl)-, trimethylsilyl ester	C11H23NO3Si2	Wiley Registry8e
27	4-Aminobutanoic acid	22.9	22.911	22.887	22.895	Butanoic acid, 4-[bis(trimethylsilyl)amino]-, trimethylsilyl ester	C13H33NO2Si3	Wiley Registry8e
28	Threonic acid	23.495	23.491	23.483	23.485	L-Threonic acid, tris(trimethylsilyl) ether, trimethylsilyl ester	C16H40O5Si4	MainLib
29	Erythritol	23.872	23.847	23.841	23.842	Erythritol, tetra-TMS	C16H42O4Si4	Wiley Registry8e
30	Arabinofuranose	24.638	24.637	24.633	24.629	Arabinofuranose, TMS	C17H42O5Si4	MainLib
31	D-Xylono-1,4-lactone	25.672	25.67	25.664	25.665	Xylonic acid, 1,4-lactone, TMS	C14H32O5Si3	Wiley Registry8e
32	Nonadecane	26.783	26.786	26.775	26.778	Nonadecane	C19H40	MainLib Replib
33	Putrescine	27.429	27.425	27.421	27.419	Putrescine Tetra-TMS; 1,4-Butanediamine, N,N,N',N'-Tetrakis(Trimethylsilyl)-	C16H44N2Si4	Wiley Registry8e
34	Glycerophosphoric acid	28.177	28.172	28.161	28.169	Phosphoric acid, bis(trimethylsilyl) 2,3-bis(trimethylsiloxy)propyl este; Glycerophosphoric acid tetra TMS	C15H41O6PSi4	Wiley Registry8e
35	Azelaic acid	28.884	28.882	28.875	28.876	Azelaic acid, bis(trimethylsilyl) ester	C15H32O4Si2	Wiley Registry8e
36	Citric acid	29.229	29.227	29.218	29.22	1,2,3-Propanetricarboxylic acid, 2-[(trimethylsilyl)oxy]-, tris(trimethylsilyl) ester; Citric acid, tetra-TMS	C18H40O7Si4	MainLib
37	D-Xylofuranose	30.423	30.428	30.407	30.417	D-Xylofuranose, 1,2,3,5-tetrakis-O-(trimethylsilyl)-	C17H42O5Si4	MainLib
38	Syringic acid	30.943	30.945	30.934	30.941	Trimethylsilyl 3,5-dimethoxy-4-(trimethylsilyloxy)benzoate; Syringic acid-di-TMS	C15H26O5Si2	MainLib
39	7,9-Di-tert-butyl-1-oxaspiro(4,5)deca-6,9-diene-2,8-dione	31.292	31.282	31.275	31.281	7,9-Di-tert-butyl-1-oxaspiro(4,5)deca-6,9-diene-2,8-dione	C17H24O3	MainLib
40	Glucaric acid	31.417	31.391	31.414	31.419	Glucaric acid, 2,3,4,5-tetrakis-O-(trimethylsilyl)-, bis(trimethylsilyl) ester	C24H58O8Si6	MainLib
41	Hexadecanoic acid	33.809	33.804	33.799	33.8	Hexadecanoic acid, trimethylsilyl ester	C19H40O2Si	Wiley Registry8e
42	Stearic acid	37.33	37.327	37.321	37.322	Octadecanoic acid, trimethylsilyl ester	C21H44O2Si	MainLib
43	Arbutin	42.624	42.633	42.629	42.634	Arbutin, 5TMS derivative; Hydroquinone-. beta.-d-glucopyranoside,pentakis(trimethylsilyl)-	C25H54O4Si2	MainLib
44	Sucrose	43.286	43.285	43.282	43.28	α-D-Glucopyranoside, 1,3,4,6-tetrakis-O-(trimethylsilyl)-β-D-fructofuranosyl 2,3,4,6-tetrakis-O-(trimethylsilyl)-	C36H86O11Si8	MainLib
The numbers in first column indicate the numbers in Additional file 1: Figure S1 which shows the mass spectrum of the identified metabolites.
TR: retention time; TMS: trimethylsilyl.
TMS derivatization was done using N-methyl-N-trimethylsilyl trifluoroacetamide and identified by in comparison with mass spectra in MainLib or Wiley Registry8e library.
