# Supplementary material for: Greater morphological and primary metabolic adaptations in roots contribute to phosphate-deficiency tolerance in the bread wheat cultivar Kenong199
Source: BMC Plant Biol. 2021 Aug 19;21:381. doi: 10.1186/s12870-021-03164-6 (PMC8375062; doi:10.1186/s12870-021-03164-6)
Supplement: Supplementary file 3 — Additional file 3. [file 12870_2021_3164_MOESM3_ESM.xlsx]

## Sheet: Table S3
Additional file 3: Table S2. Peak intensity of metabolites identified in the roots of the two wheat cultivars (CS and KN199) under Pi-sufficient (+Pi) and Pi-deficient (−Pi) conditions (n = 4)
Number	Metabolite Names	CS +Pi				CS −Pi				KN199 +Pi				KN199 −Pi
		CS +Pi 1	CS +Pi 2	CS +Pi 3	CS +Pi 4	CS −Pi 1	CS −Pi 2	CS −Pi 3	CS −Pi 4	KN199 +Pi 1	KN199 +Pi 2	KN199 +Pi 3	KN199 +Pi 4	KN199 −Pi 1	KN199 −Pi 2	KN199 −Pi 3	KN199 −Pi 4
1	Hydrogen sulfide	364926	200992	-	-	-	293221	293526	362512	-	-	-	-	-	-	-	-
2	Acetoacetic acid	64736	64528	94868	45922	127518	58066	126925	90991	128897	-	47108	159395	242793	142517	-	324120
3	Ethylene glycol	182073	179172	289511	127421	346274	269278	252125	186237	345543	215100	440049	315257	356594	226507	350968	362561
4	Hexyl alcohol	12800000	12400000	13000000	15500000	15900000	15500000	15800000	12200000	16000000	21900000	15300000	14290000	16900000	14500000	15400000	16500000
5	Diacetone Alcohol	76100000	98600000	124000000	109000000	472000000	180000000	368000000	226000000	204000000	375000000	322000000	310900000	670000000	250000000	169000000	188000000
6	(E)-2-(methoxyimino)propanoic acid	1050000	991890	1000000	764570	958545	996345	987194	823852	808744	1180000	1010000	833440	1240000	950700	1120000	1350000
7	Lactic acid	1440000	1540000	1570000	1250000	1550000	1930000	2110000	1850000	2040000	1610000	2240000	2206000	4010000	3790000	2490000	2690000
8	2-hydroxyprop-2-enoic acid	95281	90505	-	85615	154301	399161	141647	77294	156977	183755	580427	490062	626186	-	271307	530740
9	Alanine	5640000	7700000	4740000	5120000	1640000	4680000	2860000	4770000	836414	1090000	971328	973255	2430000	1060000	749708	1800000
10	Hydroxylamine	322831	411474	505761	450941	214638	385279	443637	324354	327076	199586	366242	304613	607081	372469	294135	508246
11	Oxalic acid	344933	112241	106613	305128	-	1590000	-	-	245989	222051	269474	152820	748531	581719	533862	830736
12	3-Hydroxypropionic acid	24402	81144	49056	55701	55818	37072	36765	40346	42003	87697	72292	87410	706276	89905	115718	290220
13	Valine	835745	1510000	1290000	1080000	-	1650000	1550000	2160000	365216	374331	596852	348967	916032	4450000	2220000	3520000
14	Monoethanolamine	2640000	2750000	2810000	2090000	617972	1360000	1890000	3600000	1390000	1450000	1660000	1834000	1750000	3610000	2090000	2850000
15	Phosphoric acid	97800000	53300000	42400000	48400000	4090000	6360000	4040000	7520000	81000000	103000000	64800000	64430000	12100000	8550000	11700000	10300000
16	Glycine	1500000	1800000	1650000	1150000	2110000	2600000	1620000	3480000	421487	312939	362990	329743	2190000	3040000	3080000	3710000
17	Succinic acid	4920000	7140000	8380000	7910000	6940000	7710000	7490000	7480000	2520000	5520000	2590000	2416000	4660000	6460000	4510000	5010000
18	Decane	53617	50977	39405	50286	46026	67393	65226	59097	130455	72268	136331	153977	78378	114394	-	-
19	Glyceric acid	1270000	478033	581982	472323	291334	493024	236571	474783	547208	669318	531185	489195	901668	1580000	2940000	2140000
20	Fumaric Acid	7800000	12500000	6430000	7860000	3350000	13200000	4450000	10300000	2370000	1900000	2590000	2251000	8380000	11800000	15900000	27100000
21	D-Erythronolactone	188688	451738	345828	283435	123360	175442	181304	172380	148455	170413	157922	144926	190022	121485	214955	847910
22	Threonine	423069	1340000	1320000	291940	322204	5500000	4030000	4650000	73357	40612	301970	176430	373948	5550000	1550000	1300000
23	Malic Acid	33800000	54600000	38000000	39700000	44700000	70400000	38200000	58300000	21100000	30600000	21600000	21750000	41100000	44800000	34900000	44600000
24	Dopamine	3060000	2810000	2650000	3450000	3330000	3980000	2890000	3220000	2440000	-	1300000	1143000	2620000	3770000	1420000	1270000
25	Aspartic acid	8190000	8140000	5960000	9910000	5040000	13600000	5500000	9800000	8960000	8290000	9530000	9551000	9360000	11400000	17000000	21300000
26	L-Pyroglutamic acid	12100000	8140000	12300000	4690000	2850000	6630000	5240000	10000000	2420000	1190000	1260000	1524000	7040000	10600000	3930000	3570000
27	4-Aminobutanoic acid	200449	70632	262731	71727	605727	323149	182850	119319	630179	1190000	176081	340022	1880000	2520000	8820000	6970000
28	Threonic acid	701128	3170000	2100000	1810000	1200000	1360000	902786	981464	1020000	1970000	-	-	1490000	2160000	3180000	3550000
29	Erythritol	189027	-	571355	302844	565371	236712		948129	375896	253384	106536	322381	1720000	1880000	2370000	2520000
30	Arabinofuranose	525321	796871	705333	635373	73679	37058	-	23544	1130000	1740000	716945	956518	1990000	1420000	1670000	2090000
31	D-Xylono-1,4-lactone	909856	1420000	864885	715813	663295	1010000	743665	993412	905924	1840000	702553	1266000	1720000	2510000	3380000	3070000
32	Nonadecane	206260	669420	181406	256790	275220	260807	260807	192016	283121	269944	390032	336026	226002	221234	35212	224506
33	Putrescine	1250000	1440000	663265	595360	677801	1010000	467700	920526	1210000	569210	761694	586113	798592	726369	1540000	901613
34	Glycerophosphoric acid	834549	1450000	1490000	996737	488030	979805	469529	580695	1470000	1930000	1100000	1492000	1200000	1340000	1580000	2210000
35	Azelaic acid	432506	1340000	2040000	887604	1170000	1330000	949807	1360000	1320000	1130000	1110000	1236000	1830000	1630000	1620000	1940000
36	Citric acid	29000000	46000000	27900000	26900000	29200000	49900000	17400000	51400000	16000000	29700000	16400000	15890000	25300000	35100000	35000000	35000000
37	D-Xylofuranose	120000000	160000000	97400000	106000000	129000000	207000000	114000000	184000000	68700000	87300000	69600000	67090000	128000000	158000000	126000000	160000000
38	Syringic acid	1400000	1780000	1200000	1550000	974407	314979	891985	1300000	1300000	1690000	1270000	1259000	1210000	145810	2270000	1720000
39	7,9-Di-tert-butyl-1-oxaspiro(4,5)deca-6,9-diene-2,8-dione	1870000	1220000	2090000	981559	1090000	1900000	415845	793534	203258	354098	795772	1143000	140244	592693	147208	243768
40	Glucaric acid	663731	962477	972693	756476	439456	1540000	681071	871868	819318	847110	638284	585908	628208	1630000	-	1070000
41	Hexadecanoic acid	10700000	10800000	11200000	11200000	8120000	11000000	11700000	6280000	11500000	11800000	11100000	11420000	9150000	14400000	5830000	13500000
42	Stearic acid	6420000	7760000	7490000	7280000	4840000	8410000	9830000	6060000	8680000	8740000	9230000	9044000	11400000	9950000	9300000	9940000
43	Arbutin	2080000	542616	1270000	2130000	211210	-	294032	571732	1950000	1560000	2450000	2495000	1090000	2930000	743190	1090000
44	Sucrose	2810000	1600000	1980000	1640000	1250000	-	1380000	1190000	1990000	1890000	1980000	2009000	2430000	2310000	1860000	2250000
The numbers in first column indicate the numbers in Additional file 1: Figure S1 which shows the mass spectrum of the identified metabolites.
