# Supplementary material for: Greater morphological and primary metabolic adaptations in roots contribute to phosphate-deficiency tolerance in the bread wheat cultivar Kenong199
Source: BMC Plant Biol. 2021 Aug 19;21:381. doi: 10.1186/s12870-021-03164-6 (PMC8375062; doi:10.1186/s12870-021-03164-6)
Supplement: Supplementary file 4 — Additional file 4. [file 12870_2021_3164_MOESM4_ESM.xlsx]

## Sheet: Supplementary Table pca_loading
Additional file 4: Table S3 Loading factors contributing to principle component analysis of root metabolome variation
Metabolite names	PC1-loading	PC2-loading
Threonine	-0.54403	-0.073826
Glycine	-0.31684	0.066278
L-Valine	-0.2722	0.072937
Fumaric Acid	-0.23166	0.1191
Erythritol	-0.22778	0.28947
L-Pyroglutamic acid	-0.19655	-0.036912
Oxalic acid	-0.11825	0.12955
D-Xylofuranose	-0.11815	-0.0002523
Malic Acid	-0.11042	-0.02631
4-Aminobutanoic acid	-0.10766	0.60272
Citric acid	-0.09532	0.0036447
Acetoacetic acid	-0.052468	0.19984
Monoethanolamine	-0.0476	0.041082
D-Xylono-1,4-lactone	-0.045969	0.20797
Azelaic acid	-0.04435	0.081171
Glyceric acid	-0.038112	0.26242
Lactic acid	-0.036712	0.094548
D-Erythronolactone	-0.032189	0.063554
Diacetone Alcohol	0.0037232	0.035006
Stearic acid	0.0056575	0.05515
Sucrose	0.040848	0.072432
Glycerophosphoric acid	0.070945	0.14606
Arbutin	0.20118	0.13568
Arabinofuranose	0.31091	0.53119
Phosphoric acid	0.40957	-0.001246
