# Supplementary material for: Greater morphological and primary metabolic adaptations in roots contribute to phosphate-deficiency tolerance in the bread wheat cultivar Kenong199
Source: BMC Plant Biol. 2021 Aug 19;21:381. doi: 10.1186/s12870-021-03164-6 (PMC8375062; doi:10.1186/s12870-021-03164-6)
Supplement: Supplementary file 5 — Additional file 5. [file 12870_2021_3164_MOESM5_ESM.xlsx]

## Sheet: Sheet1
Additional file 5: Table S4 List of primers used for quantitative real-time PCR analysis
Genes	Forward primer sequence (5´–3´)	Reverse primer sequence (5´–3´)
TaPHR1	TTCCCAGGTTCGGCTGATG	CTGCCCACCATTCATTTTGTT
TaIPS1	CGGCGACTTCTCACCTCTAC	GACACTGAAGACTCGCACCA
TaSPX3	GTGGAAGGACGAGTTCCTGAGC	TCCCGGTGTGTGATGATGAAGAA
TaPHO2	AGTTTATGAGGAAAGGATGGACCT	ATAGTGAACGGAAGGTGGTTCAT
TaTDC	TGCCTTGATTGCACATGTCT	GGAGCTTTGCGGTACCATAG
TaPIN9	TGTCGATGGTGCTCAAGTTC	TCCCAAGAATTACCCCTGTG
TaACS7	CTCGTGCGGTATGTGGTACA	TTTTACGGAGGTTGCAATGG
TaACO2	TACAGCTCTCATGCTGGTCG	TTGGTGCCGAATAAACGAGC
TaGA3ox2	GACTCGGGCTTCTTCACCTT	TGGTGAGGATCTGGAAGAGG
TaLOX8	GCTCGCCATCAAAGACTACC	CGGGTAGTAGCGGGAAACAT
TaE2f	GTCATGAGTGGCCAGGTTTT	GCCAATAGTCTCTCGCAAGG
TaSERK1	CCTCCTGAGATTGGCACATT	GCATTGTGCCACTGAACTTG
TaEXPB23	CATGCGCATCACCAACGAGT	TGGACGATGGAGCGGTAGAAG
TaPHT1.1/9	GAGACCGGCTACTCACGGG	CTAAGCTTCGATGCCATCGTC
TaPHT1.3/4	GGCCGCAAGAGCGTCTAC	GCAGAGCGTGGCCATGAC
TaAPT1 (reference gene)	CGAATCAGTATGAAACAAGTTGTGACTCTT	TCCCAAACAGTTCCAGAAGGACAAAT
